# Supplementary material for: In vitro characterization of immune modulating drug-eluting immunobeads towards transarterial embolization in cancer
Source: Sci Rep. 2022 Dec 19;12:21886. doi: 10.1038/s41598-022-26094-1 (PMC9763333; doi:10.1038/s41598-022-26094-1)
Supplement: Supplementary file 1 — Supplementary Information 1. [file 41598_2022_26094_MOESM1_ESM.xlsx]

## Sheet: Figure 4A&B
Raw Data for Figure 4A&B
	Various drug loaded into LUMI Beads
TIME (MIN)	DSR			IMQ			GARD			BMS 202			Dox
0	0	0	0	0	0	0	0	0	0	0	0	0	0	0	0
5	39.5677	47.7348	48.9285	27.7169	54.7567	47.2582	55.2766	60.9514	46.1831	36.8467	31.5632	21.322	23.4208	15.8758	17.5927
15	41.6488	50.8205	51.9687	44.3244	64.1912	77.4846	43.0802	66.0616	55.143	30.3231	39.2476	47.138	9.27137	2.72872	5.43631
30	42.6689	54.1338	55.2332	53.7652	98.7583	64.7248	48.003	64.9413	48.1153	47.9681	46.426	44.5676	10.0274	5.85743	5.69219
45	48.2468	57.0357	58.0924	63.5604	86.8486	80.4348	42.5221	54.7578	59.077	56.9526	51.0915	54.8687	13.6486	9.29298	11.391
60	49.3314	55.3694	56.4506	62.6391	89.327	89.6722	49.9393	67.8727	53.1769	63.8406	58.0947	63.6687	15.7682	9.18874	50.1915
120	50.4129	60.3547	61.3625	76.6569	94.7702	91.6603	71.3739	70.6276	67.3547	85.531	84.4265	85.0145	54.0364	21.4401	21.6897
180	49.4039	56.8373	57.8969	84.3868	95.4708	91.4628	60.3259	72.9711	72.9791	98.296	98.7957	94.8002	34.3832	32.051	26.6722
240	49.4386	53.9704	55.0722	88.4335	96.0638	91.7809	61.2934	72.504	74.4803	106.342	112.145	106.321	43.5791	38.3466	38.849
300	48.7119	56.2576	57.3257	89.1562	94.7965	91.1063	61.9583	65.0576	73.7822	111.107	116.727	112.613	59.7958	64.8537	61.8877
360	47.0211	54.6141	55.7064	89.8821	93.7278	90.6691	62.1239	73.4051	73.7491	115.109	120.479	108.292	53.8592	48.3276	50.6334
420	47.0555	55.952	57.0246	89.552	95.0881	90.3963	57.6019	70.5665	69.0951	117.263	122.293	119.836	60.5951	54.6175	56.1915
480	47.3643	55.2849	56.3673	88.9036	95.9382	95.3273	60.233	70.8296	71.2658	118.462	124.442	121.713	63.9502	62.0923	74.713
1440	46.9195	55.3847	56.4657	88.6238	94.7298	89.6159	61.7405	70.3053	72.3473	121.282	124.78	117.021	104.547	106.219	105.414
2880	43.3022	55.4842	56.5637	89.5863	97.1979	88.3669	58.2466	69.7502	67.5798	119.234	124.78	122.668	116.99	120.287	118.084
4320	46.6711	54.7234	55.8141	89.4163	95.3897	90.7133	62.5088	74.175	74.3147	118.18	124.96	121.21	120.686	124.8	121.565
8640	45.7549	53.8658	54.9692	89.5369	92.0678	86.7361	62.7357	73.7536	73.1477	119.5	124.96	122.329	121.32	125.547	121.757

## Sheet: Figure 8
Raw Data for Figure 8
IMQ, GARD and DSR-6434 release in saline (mg) from DC Bead LUMI (mL) after multiple washes in deionized water
TIME (MIN)	GARD (mg/mL of beads)			IMQ (mg/mL of beads)			DSR (mg/mL of beads)
0	0	0	0	0	0	0	0	0	0
5	13.8548	16.8316	16.696	3.73838	1.90462	0.74033	11.6669	21.0618	12.3038
15	6.97825	10.4756	7.4826	4.59905	2.59763	1.24996	12.2718	15.5382	12.6826
30	11.5876	14.6655	10.6769	6.01392	2.51784	1.75493	12.9372	16.3714	14.5502
45	12.1501	14.1614	16.9158	5.63607	3.25043	2.64791	13.4518	17.0028	14.9641
60	12.3872	11.2006	10.7852	6.00511	3.19625	2.33555	13.786	17.7202	15.5663
120	6.49465	18.2582	8.61432	7.03431	4.18761	2.86003	14.3607	18.3129	16.228
180	13.4173	9.59946	8.83717	9.04238	4.42625	3.11613	16.0563	19.309	16.8971
240	11.2341	19.3333	19.2869	8.51201	4.6972	3.19	15.1532	19.1241	17.0694
300	11.4298	19.0264	20.0563	8.8991	4.84095	3.45192	15.5267	19.8574	17.3452
360	14.8464	16.7671	17.7148	9.59647	5.30605	3.52873	16.1146	19.776	18.2574
420	10.7872	18.9583	16.16	9.48961	5.80782	4.0861	15.8596	19.8188	17.9345
480	14.0597	15.9257	20.8469	9.55186	5.44453	3.72193	16.4167	20.0149	17.9173
1440	16.384	22.102	14.1626	10.8637	7.88077	6.056	16.847	20.6066	18.2918
2880	17.882	19.297	22.6822	12.3732	7.686	6.26699	17.1212	20.6727	18.4291
4320	17.16	21.3309	22.7224	15.5973	8.75071	7.96449	17.0504	20.4416	18.5897
8640	16.9125	21.9345	17.7447	14.5448	10.1106	7.94728	16.3092	19.4828	17.2615

## Sheet: Figure 10A
Raw Data for Figure 10A
Dox and BMS-202 release profile from DC Bead LUMI over time: A) release in mmole and B) percent drug eluted and C) early time points for B.
TIME (MIN)	Dox (eluted, umol)			BMS-202 (eluted, umol)
0	0	0	0	0	0	0
5	0.869669	0.757435	0.674299	8.51321	8.62873	8.37844
15	0.978513	0.976268	0.878998	8.91451	9.4174	8.48825
30	1.23883	1.28231	1.11246	9.51296	9.73707	10.3104
45	1.54554	1.5359	1.49574	11.4676	10.637	11.0105
60	1.89947	1.90629	1.67841	11.1858	11.9555	11.8939
120	3.98496	3.45987	3.16524	15.688	12.584	14.2155
180	6.14054	6.4405	5.73284	17.4074	16.4551	15.6742
240	7.97605	7.07676	7.05365	18.1541	17.8191	18.2734
300	9.98722	9.17813	9.24248	19.198	19.1657	18.7818
360	12.6965	11.2108	10.9569	22.5859	20.5327	22.0468
420	14.5125	12.8898	12.4195	22.954	21.073	24.6387
480	16.4266	14.4776	14.2688	25.2083	25.6984	25.5995
1440	47.172	44.3546	42.6335	40.3605	37.6096	38.4305
2880	68.0842	61.0855	60.2496	51.4172	50.828	48.6405
4320	76.8802	71.2335	68.2708	57.2509	55.9606	56.1142
8640	74.6523	73.8043	71.6405	59.0238	58.1158	58.6753

## Sheet: Figure 10B
Raw Data for Figure 10B
Dox and BMS-202 release profile from DC Bead LUMI over time: A) release in mmole and B) percent drug eluted and C) early time points for B.
TIME (MIN)	Dox (%eluted)			BMS-202 (%eluted)
0	0	0	0	0	0	0
5	0.249762	0.210205	0.192957	2.47217	2.4176	2.38458
15	0.28102	0.270937	0.251534	2.58871	2.63857	2.41584
30	0.355782	0.35587	0.318342	2.76249	2.72813	2.93444
45	0.443865	0.426246	0.42802	3.33011	2.98028	3.1337
60	0.545511	0.529037	0.480293	3.24827	3.3497	3.38512
120	1.14445	0.960193	0.905763	4.55568	3.52579	4.04587
180	1.76351	1.78738	1.64051	5.05497	4.61039	4.46103
240	2.29065	1.96396	2.01847	5.27181	4.99254	5.20079
300	2.86824	2.54714	2.64482	5.57497	5.36984	5.34547
360	3.64632	3.11124	3.13543	6.55877	5.75285	6.27472
420	4.16787	3.57721	3.55396	6.66569	5.90424	7.0124
480	4.71758	4.01787	4.08315	7.32029	7.20018	7.28585
1440	13.5474	12.3094	12.2	11.7204	10.5374	10.9377
2880	19.5532	16.9526	17.241	14.9312	14.241	13.8435
4320	22.0793	19.7689	19.5363	16.6252	15.679	15.9706
8640	21.4395	20.4824	20.5006	17.1401	16.2829	16.6995

## Sheet: Figure 10C
Raw Data for Figure 10C
Dox and BMS-202 release profile from DC Bead LUMI over time: A) release in mmole and B) percent drug eluted and C) early time points for B.
TIME (MIN)	Dox			BMS-202
0	0	0	0	0	0	0
5	0.210205	0.249762	0.192957	2.47217	2.4176	2.38458
15	0.270937	0.28102	0.251534	2.58871	2.63857	2.41584
30	0.35587	0.355782	0.318342	2.76249	2.72813	2.93444
45	0.426246	0.443865	0.42802	3.33011	2.98028	3.1337
60	0.529037	0.545511	0.480293	3.24827	3.3497	3.38512
120	0.960193	1.14445	0.905763	4.55568	3.52579	4.04587
180	1.78738	1.76351	1.64051	5.05497	4.61039	4.46103
240	1.96396	2.29065	2.01847	5.27181	4.99254	5.20079
300	2.54714	2.86824	2.64482	5.57497	5.36984	5.34547
360	3.11124	3.64632	3.13543	6.55877	5.75285	6.27472
420	3.57721	4.16787	3.55396	6.66569	5.90424	7.0124
480	4.01787	4.71758	4.08315	7.32029	7.20018	7.28585
1440	12.3094	13.5474	12.2	11.7204	10.5374	10.9377

## Sheet: Figure 11
Raw Data for Figure 11
More molar Dox releases from DC Bead LUMI (22.04 ± 0.42 mmol Dox/ 62.5 mL DC Bead LUMI) than LC Bead (3.62 ±0.33 mmol Dox/ 62.5 mL LC Bead) over time.
TIME (MIN)	LUMI Beads			DC Beads
0	0	0	0	0	0	0
5	0.0543525	0.0473381	0.0543525	0.135549	0.165409	0.142335
15	0.0611549	0.0610146	0.0611549	0.138531	0.153244	0.149525
30	0.0774243	0.0801417	0.0774243	0.168122	0.184203	0.187205
45	0.0965928	0.0959901	0.0965928	0.198522	0.215178	0.207936
60	0.118713	0.119139	0.118713	0.217792	0.227971	0.228465
120	0.249052	0.216235	0.249052	0.275375	0.302831	0.29846
180	0.383771	0.402517	0.383771	0.351945	0.393489	0.372483
240	0.498486	0.442282	0.498486	0.387052	0.413638	0.413128
300	0.62418	0.573614	0.62418	0.442002	0.467432	0.456889
360	0.793503	0.700648	0.793503	0.426514	0.508033	0.511144
420	0.907002	0.805584	0.907002	0.544112	0.572349	0.566046
480	1.02663	0.904821	1.02663	0.590072	0.60302	0.626475
1440	2.94815	2.77207	2.94815	1.10448	1.1382	1.18413
2880	4.25512	3.81771	4.25512	1.50137	1.54569	1.56759
4320	4.80485	4.45194	4.80485	1.71822	1.78663	1.81901
8640	4.66561	4.61261	4.66561	2.0162	1.97997	1.9804
