# Supplementary material for: In vitro characterization of immune modulating drug-eluting immunobeads towards transarterial embolization in cancer
Source: Sci Rep. 2022 Dec 19;12:21886. doi: 10.1038/s41598-022-26094-1 (PMC9763333; doi:10.1038/s41598-022-26094-1)
Supplement: Supplementary file 2 — Supplementary Information 2. [file 41598_2022_26094_MOESM2_ESM.xlsx]

## Sheet: Sheet1
		GARD
		dielectric constant	1000/epsilon	psKa1	psKa2	[H2O]	psKa+log[H2O]	psKa+log[H2O]	intercept line
		66	15.1515	6.92	7.94	36.5	8.48229	9.50229
		61.6	16.2338	6.89	7.88	30.8	8.37855	9.36855
		56.8	17.6056	6.81	7.83	24.9	8.2062	9.2262
			13						4.5
			13						16
																		°
		DSR
		dielectric constant	1000/epsilon	psKa1	psKa2	psKa3	[H2O]	psKa+log[H2O]	psKa+log[H2O]	psKa+log[H2O]
		65.9	15.1745	4.39	8.34	10.3389	36.4	5.9511	9.9011	11.9
		61.4	16.2866	4.3	8.24	10.5143	30.6	5.78572	9.72572	12
		56.6	17.6678	4.18	8.14	10.7073	24.7	5.5727	9.5327	12.1
								9.96
