# Supplementary material for: In vitro characterization of immune modulating drug-eluting immunobeads towards transarterial embolization in cancer
Source: Sci Rep. 2022 Dec 19;12:21886. doi: 10.1038/s41598-022-26094-1 (PMC9763333; doi:10.1038/s41598-022-26094-1)
Supplement: Supplementary file 3 — Supplementary Information 3. [file 41598_2022_26094_MOESM3_ESM.xlsx]

## Sheet: Sheet1
	Maximum Drug Loaded into LUMI DC Beads
	Maximum drug loaded (Triplicate), %
	IMQ	DSR-6434	GARD	BMS-200	Dox
	89.8821	50.4129	71.3739	121.282	121.32
	98.7583	60.3547	74.175	124.83	125.547
	95.3273	61.3625	74.4803	122.668	121.757
Average	94.6559	57.3767	73.3431	122.927	122.875
SDV	4.47604	6.05183	1.71219	1.78806	2.32432
