# Supplementary material for: In vitro characterization of immune modulating drug-eluting immunobeads towards transarterial embolization in cancer
Source: Sci Rep. 2022 Dec 19;12:21886. doi: 10.1038/s41598-022-26094-1 (PMC9763333; doi:10.1038/s41598-022-26094-1)
Supplement: Supplementary file 4 — Supplementary Information 4. [file 41598_2022_26094_MOESM4_ESM.xlsx]

## Sheet: Sheet1
regression curve for drug loading study
Drug (ug/mL)	AUC1	AUC2	AUC3	Mean	SD
250	756.9	777.7	746	760.2	16.1056
125	325.7	325	324.2	324.967	0.750555
62.5	165.3	167	166.7	166.333	0.907377
31.25	83.1	81	78.9	81	2.1
15.625	36.9	36.9	36.9	36.9	0
7.8125	17.2	17.2	17.2	17.2	0
3.90625	8.8	8.7	8.6	8.7	0.1
regression curve for drug elution study
Drug (ug/mL)	AUC1	AUC2	AUC3	Mean	SD
62.5	698.4	685	684.6	689.333	7.85451
31.25	381.4	358.2	346.2	361.933	17.8945
15.625	169	167.4	170.1	168.833	1.35769
7.8125	91.7	81.1	79.6	84.1333	6.59571
3.90625	39	39.1	38.9	39	0.1
1.95312	19.3	19.2	18.7	19.0667	0.321455
0.976562	8.8	8.7	8.6	8.7	0.1
